# Supplementary material for: An exploratory study of the damage markers NfL, GFAP, and t-Tau, in cerebrospinal fluid and other findings from a patient cohort enriched for suspected autoimmune psychiatric disease
Source: Transl Psychiatry. 2024 Jul 24;14:304. doi: 10.1038/s41398-024-03021-8 (PMC11269634; doi:10.1038/s41398-024-03021-8)
Supplement: Supplementary file 5 — Supplementary Table 8: Overview of psychiatric diagnosis and clinical variables in relation to CSF damage markers [file 41398_2024_3021_MOESM5_ESM.xlsx]

## Sheet: Sheet3
Supplementary Table 8: Overview of the psychiatric symptomatology
Psychosis	Catatonia	Obsessions and/or compulsions	ADD/ADHD	Autism Spectrum Disorder	Emotional dysregulation	Mania	Other Affective and/or Anxiety Disorders	Onset after infection	Comorbid Autoimmunity	Any CNS Damage Marker	Number of Red Flags
1	1				1	1	1	1	1		8
	1	1					1	1		1	6
1	1	1						1			6
1	1	1				1		1			6
	1				1		1			1	5
1	1				1		1	1			5
1	1			1	1		1	1	1	1	5
1					1		1		1	1	5
		1	1		1		1	1	1		5
		1	1				1	1			5
1	1	1		1			1	1			5
1	1			1			1				5
1	1			1	1	1		1	1	1	5
								1			5
	1	1								1	5
1	1								1	1	5
1					1		1		1		4
1					1		1		1	1	4
1	1	1			1		1		1	1	4
1	1				1	1	1		1		4
1	1	1		1				1			4
1					1		1	1			4
		1	1	1	1		1	1		1	4
		1					1	1		1	4
1		1			1		1		1		4
1	1	1			1		1				4
1					1		1	1		1	4
			1				1		1	1	4
1									1	1	4
1		1			1		1				4
	1	1			1		1	1		1	4
							1	1			4
		1	1	1			1	1			4
		1					1	1			4
								1			4
1					1	1			1		4
	1			1			1				4
1						1	1		1		3
1	1	1									3
1			1						1	1	3
		1	1				1	1			3
	1				1						3
		1			1		1		1		3
1					1		1		1		3
		1		1	1		1	1			3
1					1	1					3
1	1	1					1			1	3
1	1	1	1	1			1	1		1	3
1		1	1		1		1	1		1	3
		1					1	1		1	3
1		1	1	1				1			3
1	1	1			1		1	1			3
		1					1	1	1		3
		1		1				1			3
1		1			1		1		1		3
		1	1				1	1	1		3
		1	1				1	1		1	3
			1				1		1		3
					1		1				3
1									1		3
							1	1			3
											3
1	1				1			1			3
1					1		1	1			3
		1					1	1			3
1					1	1		1	1		3
1					1			1			3
1			1	1	1	1	1	1			3
			1		1		1	1			3
1				1	1		1				3
		1	1	1				1			3
			1				1	1	1		3
1					1				1		3
					1					1	3
1					1		1				3
								1			3
1	1				1		1		1		2
1	1				1		1			1	2
					1		1		1		2
1					1		1			1	2
					1		1				2
1		1			1		1	1			2
1					1		1				2
1					1		1	1		1	2
1		1			1	1					2
		1			1		1				2
1	1				1		1			1	2
		1		1			1	1			2
					1		1		1		2
1		1					1		1		2
						1	1		1	1	2
1							1		1		2
1					1		1		1		2
					1		1		1	1	2
1							1		1		2
1					1						2
					1		1		1	1	2
					1		1		1		2
1		1					1		1		2
1	1										2
1	1	1							1		2
1		1	1	1			1				2
		1	1						1		2
					1		1		1	1	2
					1	1	1	1			2
1	1								1		2
1				1	1	1				1	2
1		1			1		1	1			2
1					1		1				1
		1					1				1
		1			1		1				1
1		1			1	1	1		1		1
1		1	1				1				1
		1					1	1			1
1		1					1				1
1											1
1					1		1				1
		1	1				1				1
1					1	1					1
1											1
1											1
1			1		1		1				1
1							1				1
1			1		1		1			1	0
		1		1			1				0
		1			1		1			1	0
					1		1				0
